# Supplementary material for: Identification of AURKA as a Biomarker Associated with Cuproptosis and Ferroptosis in HNSCC
Source: Int J Mol Sci. 2024 Apr 16;25(8):4372. doi: 10.3390/ijms25084372 (PMC11050640; doi:10.3390/ijms25084372)
Supplement: Supplementary file 1 [file ijms-25-04372-s001.zip]

Archive with 1 entries (1 files):
- ijms-2950944-supplementary.pdf
